# Supplementary material for: Rapid Spread of the SARS-CoV-2 Variant of Concern 202012/01 in Southern Italy (December 2020–March 2021)
Source: Int J Environ Res Public Health. 2021 Apr 29;18(9):4766. doi: 10.3390/ijerph18094766 (PMC8125211; doi:10.3390/ijerph18094766)
Supplement: Supplementary file 1 [file ijerph-18-04766-s001.zip]

Archive with 1 entries (1 files):
- ijerph-1182192-supplementary.pdf
